# Supplementary material for: Niclosamide and Palbociclib Act Synergistically to Reduce Cholangiocarcinoma Cell Viability In Vitro and Inhibit Tumour Growth in a Mouse Model
Source: Cancers (Basel). 2025 Nov 20;17(22):3721. doi: 10.3390/cancers17223721 (PMC12651616; doi:10.3390/cancers17223721)
Supplement: Supplementary file 1 [file cancers-17-03721-s001.zip]

Archive with 2 entries (2 files):
- File S1.pptx
- Supplementary material.pptx
